# Supplementary material for: Evaluating the Components, Nutrients, and Antioxidant and Anti-Inflammatory Properties of Centranthera grandiflora Benth Extracts
Source: Nutrients. 2025 Mar 6;17(5):925. doi: 10.3390/nu17050925 (PMC11901887; doi:10.3390/nu17050925)
Supplement: Supplementary file 1 [file nutrients-17-00925-s001.zip]

Archive with 1 entries (1 files):
- nutrients-3461501-supplementary.pdf
